# Supplementary material for: Oral Bioavailability of Omega-3 Fatty Acids and Carotenoids from the Microalgae Phaeodactylum tricornutum in Healthy Young Adults
Source: Mar Drugs. 2021 Dec 10;19(12):700. doi: 10.3390/md19120700 (PMC8709223; doi:10.3390/md19120700)
Supplement: Supplementary file 1 [file marinedrugs-19-00700-s001.zip]

Archive with 1 entries (1 files):
- marinedrugs-1491259-supplementary.pdf
